# Supplementary material for: Malaria parasite density and detailed qualitative microscopy enhances large-scale profiling of infection endemicity in Nigeria
Source: Sci Rep. 2023 Jan 28;13:1599. doi: 10.1038/s41598-023-27535-1 (PMC9884197; doi:10.1038/s41598-023-27535-1)
Supplement: Supplementary file 4 — Supplementary Table S3. [file 41598_2023_27535_MOESM4_ESM.xlsx]

## Sheet: Supplementary Table S3
Supplementary Table S3. Slide microscopy measurements of asexual and sexual malaria parasite density and species detected in 7783 children up to the age of five years among those in the 2018 NDHS survey.
Barcodes of slides from each subject link to the NDHS survey variables for each anonymous individual, available from the UNICEF MICS Programme (http://mics.unicef.org/surveys).
slide barcode	state	asexual per microlitre	sexual per microlitre	parasite species
Y6A8N	ABIA	0	0	NA
Q3O8Q	ABIA	0	0	NA
F7E6W	ABIA	0	0	NA
K2Y0L	ABIA	566	0	PM
Z5M7Y	ABIA	0	0	NA
G8T2K	ABIA	0	0	NA
D3C6O	ABIA	0	0	NA
K0E1P	ABIA	0	0	NA
Z6J6V	ABIA	0	0	NA
J6T6P	ABIA	0	0	NA
S6U7B	ABIA	0	0	NA
N4T2N	ABIA	0	0	NA
E5Z8R	ABIA	49965	0	PF
E2R1Y	ABIA	0	0	NA
C8N7F	ABIA	0	0	NA
E9Y7T	ABIA	0	0	NA
C9Q6I	ABIA	0	0	NA
J6W2O	ABIA	0	0	NA
C2X4G	ABIA	0	0	NA
I1T3G	ABIA	0	0	NA
F3H6V	ABIA	0	0	NA
X7H1N	ABIA	0	0	NA
U5V5B	ABIA	0	0	NA
J9N5L	ABIA	46	0	PF
Y8R6F	ABIA	0	0	NA
Y3F4L	ABIA	0	0	NA
G6D0P	ABIA	0	0	NA
N8Q7T	ABIA	0	0	NA
D6I4V	ABIA	0	0	NA
N5M1G	ABIA	0	0	NA
J5J9H	ABIA	0	0	NA
K9W5V	ABIA	0	0	NA
P8I5L	ABIA	0	0	NA
L1D6V	ABIA	0	0	NA
W0E1C	ABIA	0	0	NA
A4T5D	ABIA	0	0	NA
X7X5I	ABIA	37427	0	PF
N1B8X	ABIA	0	0	NA
L6S0K	ABIA	699	0	PF
L2Y5R	ABIA	0	0	NA
G4N2Z	ABIA	0	0	NA
A4A1F	ABIA	216951	0	PF
K7P5M	ABIA	0	0	NA
N6E9H	ABIA	0	0	NA
L2R6L	ABIA	0	0	NA
I7E2V	ABIA	0	0	NA
C1H0K	ABIA	0	0	NA
F1K0Q	ABIA	0	0	NA
J7M4H	ABIA	0	0	NA
X0H2H	ABIA	0	0	NA
E2W6J	ABIA	0	0	NA
R8B0B	ABIA	0	0	NA
Q6C6F	ABIA	0	0	NA
E0J9W	ABIA	0	0	NA
F1M6Y	ABIA	0	0	NA
Q9F4J	ABIA	0	0	NA
V2E3F	ABIA	0	0	NA
N8R6T	ABIA	0	0	NA
S8W1Y	ABIA	0	0	NA
E8L6E	ABIA	61808	0	PF
M2X7T	ABIA	0	0	NA
J2Y0K	ABIA	0	0	NA
Q9K3N	ABIA	0	0	NA
H1W0F	ABIA	0	0	NA
E9Y6S	ABIA	0	0	NA
D3G8U	ABIA	0	0	NA
V7G2L	ABIA	988	0	PF
V7R6B	ABIA	0	0	NA
A5P6B	ABIA	0	0	NA
R8M2O	ABIA	0	0	NA
Q4A4Y	ABIA	0	0	NA
R7O4R	ABIA	0	0	NA
N4N2H	ABIA	0	0	NA
G8K6F	ABIA	0	0	NA
J1K4Y	ABIA	0	0	NA
W5Z7J	ABIA	0	0	NA
X9Z6N	ABIA	0	0	NA
V4H1I	ABIA	0	0	NA
H3W5M	ABIA	0	0	NA
U7K0M	ABIA	0	0	NA
U9N7Y	ABIA	0	0	NA
J3F7Y	ABIA	0	0	NA
T4V1U	ABIA	0	0	NA
O0T3L	ABIA	0	0	NA
B8Q9J	ABIA	0	0	NA
W5I5P	ABIA	0	0	NA
H7T3L	ABIA	0	0	NA
I7E5Y	ABIA	0	0	NA
I9O4K	ABIA	0	0	NA
P1Y0P	ABIA	0	0	NA
Z5E9S	ABIA	0	0	NA
E8J9F	ABIA	0	0	NA
B4M9B	ABIA	0	0	NA
G8U0J	ABIA	0	0	NA
M1N1C	ABIA	0	0	NA
Z6O3X	ABIA	61	0	PF
S0W9Y	ABIA	0	0	NA
L8V4T	ABIA	0	0	NA
M1J5C	ABIA	0	0	NA
A7I0P	ABIA	0	0	NA
I6A9X	ABIA	0	0	NA
B1P6X	ABIA	0	0	NA
H8F5Z	ABIA	0	0	NA
Z1Q2T	ABIA	0	0	NA
B7A7P	ABIA	0	0	NA
G5F2S	ABIA	0	0	NA
L5O7M	ABIA	0	0	NA
P8Q3R	ABIA	0	0	NA
S0M8N	ABIA	0	0	NA
N3Y0P	ABIA	0	0	NA
P7U3U	ABIA	0	0	NA
A7H0O	ABIA	0	0	NA
K5M5H	ABIA	8475	0	PF
S5P5S	ABIA	0	0	NA
C0Y9K	ABIA	0	0	NA
M3U0K	ABIA	30	0	PF
I6W4P	ABIA	0	0	NA
E0A7L	ABIA	0	0	NA
Z2V7F	ABIA	0	0	NA
U5F5K	ABIA	0	0	NA
N8J9O	ABIA	0	0	NA
N5O6N	ABIA	0	0	NA
L1D7W	ABIA	0	0	NA
Z7B6O	ABIA	31	0	PF
G9K0Z	ABIA	0	0	NA
Z1M0N	ABIA	0	0	NA
H8S5N	ABIA	0	0	NA
S3S6U	ABIA	0	0	NA
P1Q3K	ABIA	0	0	NA
J2F2S	ABIA	0	0	NA
Y3W7G	ABIA	0	0	NA
V3B1B	ABIA	0	0	NA
D9T4K	ABIA	61	0	PF
Q9I7P	ABIA	0	0	NA
A6B7O	ABIA	0	0	NA
Y9H1Q	ABIA	0	0	NA
A4N2T	ABIA	0	0	NA
U0Z7C	ABIA	0	0	NA
Q2A9C	ABIA	0	0	NA
I3R8L	ABIA	0	0	NA
U8I7S	ABIA	0	0	NA
W7L9Y	ABIA	0	0	NA
S3K1H	ABIA	0	0	NA
X3G7O	ABIA	0	0	NA
N2E9D	ABIA	0	0	NA
L7S6R	ABIA	0	0	NA
L6M2G	ABIA	0	0	NA
J4X2N	ABIA	0	0	NA
V3Y6E	ABIA	0	0	NA
C4S6F	ABIA	0	0	NA
Y9Y8P	ABIA	0	0	NA
B2B7L	ABIA	0	0	NA
C9S5J	ABIA	0	0	NA
A8Z3L	ABIA	0	0	NA
B5H4R	ABIA	0	0	NA
D1E8Q	ABIA	0	0	NA
D5G4S	ABIA	0	0	NA
K3I8E	ABIA	0	0	NA
D9V4M	ABIA	0	0	NA
Z7Z2J	ABIA	277	0	PF
B6K1S	ABIA	0	0	NA
D9D5U	ABIA	643	63	PM
C9A2N	ABIA	1381	30	PF
O0G1V	ABIA	48	16	PO
M2A1P	ABIA	2626	712	PF
Z3R0U	ABIA	331	121	PM
F1X9N	ABIA	47	16	PF
A3V0Y	ABIA	4434	30	PF
W1B5E	ABIA	19968	95	PF
A7B0I	ABIA	15913	134	PF
K5O3H	ADAMAWA	0	0	NA
B9K2W	ADAMAWA	0	0	NA
D8V3K	ADAMAWA	5000	0	PF
B9G9Z	ADAMAWA	0	0	NA
T6Z3D	ADAMAWA	0	0	NA
O7I8M	ADAMAWA	0	0	NA
X5V7G	ADAMAWA	0	0	NA
G6G9C	ADAMAWA	2133	0	PF
D4U9L	ADAMAWA	0	0	NA
A1M0N	ADAMAWA	0	0	NA
M7T2P	ADAMAWA	0	0	NA
O6D8G	ADAMAWA	0	0	NA
K0L8E	ADAMAWA	0	0	NA
T2X2V	ADAMAWA	0	0	NA
S4H6K	ADAMAWA	6850	0	PF
U5A9J	ADAMAWA	0	0	NA
T1O6P	ADAMAWA	0	0	NA
H7T7P	ADAMAWA	0	0	NA
R8Q0Q	ADAMAWA	0	0	NA
A0D4H	ADAMAWA	0	0	NA
B2W7H	ADAMAWA	0	0	NA
X8P8E	ADAMAWA	0	0	NA
C7C0L	ADAMAWA	0	0	NA
I9V2P	ADAMAWA	0	0	NA
N6E1Y	ADAMAWA	62	0	PF
X0K3L	ADAMAWA	4290	0	PF
Z8M9E	ADAMAWA	0	0	NA
A1X1Z	ADAMAWA	0	0	NA
O0W0L	ADAMAWA	0	0	NA
R3X5X	ADAMAWA	0	0	NA
A4V5F	ADAMAWA	0	0	NA
O1E2V	ADAMAWA	491	0	PF
Q3C1W	ADAMAWA	0	0	NA
R4F8J	ADAMAWA	0	0	NA
A7S7H	ADAMAWA	0	0	NA
S6N6S	ADAMAWA	0	0	NA
S1D7E	ADAMAWA	0	0	NA
N7R9V	ADAMAWA	0	0	NA
T6F9O	ADAMAWA	0	0	NA
L1Z4Q	ADAMAWA	0	0	NA
D0N7X	ADAMAWA	0	0	NA
I7Y4S	ADAMAWA	0	0	NA
R9E1G	ADAMAWA	0	0	NA
T7E1G	ADAMAWA	0	0	NA
C7B3N	ADAMAWA	0	0	NA
H9V2O	ADAMAWA	0	0	NA
I9S8S	ADAMAWA	0	0	NA
L1A8U	ADAMAWA	0	0	NA
G9L0B	ADAMAWA	1169	0	PF
Q4M6N	ADAMAWA	0	0	NA
J6B7X	ADAMAWA	0	0	NA
Q8O5S	ADAMAWA	0	0	NA
D2R2Y	ADAMAWA	0	0	NA
N3S5O	ADAMAWA	0	0	NA
V2A1Y	ADAMAWA	0	0	NA
G8G1V	ADAMAWA	852	0	PF
V9X1E	ADAMAWA	0	0	NA
H8V6R	ADAMAWA	0	0	NA
T8S5Z	ADAMAWA	0	0	NA
T2N7Q	ADAMAWA	0	0	NA
H8K9J	ADAMAWA	0	0	NA
B4G9U	ADAMAWA	0	0	NA
Y8W4I	ADAMAWA	0	0	NA
M4W7U	ADAMAWA	0	0	NA
Z0G6M	ADAMAWA	0	0	NA
C9O1B	ADAMAWA	3451	0	PF
K2N2C	ADAMAWA	0	0	NA
S2I9M	ADAMAWA	0	0	NA
M0U6N	ADAMAWA	6544	0	PF
E8M6F	ADAMAWA	0	0	NA
L8A5Y	ADAMAWA	0	0	NA
N0F2U	ADAMAWA	0	0	NA
D7L6C	ADAMAWA	0	0	NA
R4U8Y	ADAMAWA	0	0	NA
Q0N8M	ADAMAWA	0	0	NA
H4A5Q	ADAMAWA	0	0	NA
S8B1D	ADAMAWA	0	0	NA
M3K5F	ADAMAWA	0	0	NA
K5T2L	ADAMAWA	0	0	NA
G7D0Q	ADAMAWA	0	0	NA
N7L2I	ADAMAWA	0	0	NA
M8Z9E	ADAMAWA	0	0	NA
V6C5J	ADAMAWA	0	0	NA
U0D4C	ADAMAWA	0	0	NA
Y0Y1Y	ADAMAWA	0	0	NA
R2Q5P	ADAMAWA	0	0	NA
Q0E1V	ADAMAWA	0	0	NA
K6D5Y	ADAMAWA	0	0	NA
X3D6K	ADAMAWA	0	0	NA
S4U4V	ADAMAWA	0	0	NA
W4D9N	ADAMAWA	0	0	NA
H2L1V	ADAMAWA	0	0	NA
C6F9W	ADAMAWA	0	0	NA
U4I8P	ADAMAWA	0	0	NA
L3O0D	ADAMAWA	0	0	NA
N7R7T	ADAMAWA	0	0	NA
B1T9F	ADAMAWA	0	0	NA
W0H9N	ADAMAWA	0	0	NA
P4S5R	ADAMAWA	18098	0	PF
X4D0F	ADAMAWA	0	0	NA
Z0T5Y	ADAMAWA	0	0	NA
N3P3J	ADAMAWA	0	0	NA
Z0X5D	ADAMAWA	0	0	NA
S8I6P	ADAMAWA	0	0	NA
V3E2F	ADAMAWA	133961	0	PF
T5L9T	ADAMAWA	0	0	NA
O5U8W	ADAMAWA	1138	0	PF
Q7R2R	ADAMAWA	0	0	NA
G0Q5C	ADAMAWA	0	0	NA
Z3Q5Y	ADAMAWA	0	0	NA
Y3X6G	ADAMAWA	0	0	NA
J0H0Q	ADAMAWA	0	0	NA
P0P9O	ADAMAWA	0	0	NA
K7I6G	ADAMAWA	0	0	NA
K2W9S	ADAMAWA	0	0	NA
Y8P1X	ADAMAWA	0	0	NA
I3P4F	ADAMAWA	0	0	NA
H2A3M	ADAMAWA	0	0	NA
Z6R4C	ADAMAWA	0	0	NA
T5D6I	ADAMAWA	0	0	NA
Z1S2V	ADAMAWA	0	0	NA
J2S1F	ADAMAWA	91262	0	PF
R1Y0R	ADAMAWA	0	0	NA
P2S2M	ADAMAWA	0	0	NA
Y4H3N	ADAMAWA	0	0	NA
Y9O2Y	ADAMAWA	0	0	NA
J3S0F	ADAMAWA	0	0	NA
D4D6Q	ADAMAWA	0	0	NA
X7T9I	ADAMAWA	0	0	NA
O8C3C	ADAMAWA	94445	0	PF
N5D5B	ADAMAWA	0	0	NA
Y0C0B	ADAMAWA	0	0	NA
D0H8S	ADAMAWA	0	0	NA
C5I3S	ADAMAWA	0	0	NA
O5C5B	ADAMAWA	0	0	NA
V9M8Z	ADAMAWA	0	0	NA
M7O4M	ADAMAWA	0	0	NA
O1B5V	ADAMAWA	0	0	NA
C4T8I	ADAMAWA	0	0	NA
T0Q3N	ADAMAWA	0	0	NA
Q7X2X	ADAMAWA	0	0	NA
B3Q9E	ADAMAWA	0	0	NA
D0T2Y	ADAMAWA	0	0	NA
N1W5Q	ADAMAWA	9256	0	PF
L9Y5Y	ADAMAWA	0	0	NA
U1V6X	ADAMAWA	1153	0	PF
E0P3W	ADAMAWA	2177	0	PF
B9H1S	ADAMAWA	0	0	NA
S8N2Q	ADAMAWA	0	0	NA
J1G9Z	ADAMAWA	0	0	NA
I9I4E	ADAMAWA	0	0	NA
Z3V0Y	ADAMAWA	0	0	NA
B1F2J	ADAMAWA	64	0	PF
U1W9C	ADAMAWA	3289	0	PF
U1Y6B	ADAMAWA	0	0	NA
W6H3N	ADAMAWA	0	0	NA
C1W9J	ADAMAWA	0	0	NA
S4I5K	ADAMAWA	0	0	NA
M1E4V	ADAMAWA	0	0	NA
Z9J8B	ADAMAWA	91	0	PM
E8B8V	ADAMAWA	0	0	NA
X2F0F	ADAMAWA	0	0	NA
H1R3D	ADAMAWA	0	0	NA
Q0O4J	ADAMAWA	0	0	NA
J0S0C	ADAMAWA	0	0	NA
S4L4M	ADAMAWA	0	0	NA
Z7T2D	ADAMAWA	0	0	NA
P4M6M	ADAMAWA	13488	0	PF
C3Y8M	ADAMAWA	0	0	NA
R8L3O	ADAMAWA	15	0	PF
Z5I2P	ADAMAWA	0	0	NA
U6V8F	ADAMAWA	0	0	NA
L8X1S	ADAMAWA	0	0	NA
J0H3T	ADAMAWA	0	0	NA
Y0L6Q	ADAMAWA	0	0	NA
A2U6D	ADAMAWA	0	0	NA
F9K9I	ADAMAWA	0	0	NA
O4R3N	ADAMAWA	0	0	NA
S6S4V	ADAMAWA	0	0	NA
X3H0I	ADAMAWA	0	0	NA
V0R5S	ADAMAWA	0	0	NA
A9H6W	ADAMAWA	0	0	NA
U3A0X	ADAMAWA	0	0	NA
B8C8T	ADAMAWA	0	0	NA
T2G6I	ADAMAWA	0	0	NA
S6V8D	ADAMAWA	0	0	NA
C8J4X	ADAMAWA	2999	0	PF
V5S3W	ADAMAWA	0	0	NA
X7F7R	ADAMAWA	15	15	PF
R0T8T	ADAMAWA	7467	63	PF
N8N0J	ADAMAWA	20827	30	PF
C2S4B	ADAMAWA	7826	487	PF,PM
C5I8X	ADAMAWA	5620	170	PF,PM
T1A1V	ADAMAWA	0	78	PF
H7C9Z	ADAMAWA	0	131	PF
G8X0M	ADAMAWA	132	209	PM
E5F6U	ADAMAWA	1241	173	PF,PM
D3R6E	ADAMAWA	417	93	PM
Y2K3O	ADAMAWA	2529	82	PF
R3N1J	ADAMAWA	1045	681	PF
L8Y8B	ADAMAWA	879	288	PM
D0Q2V	ADAMAWA	8476	191	PF,PM
Q7E2E	ADAMAWA	119	47	PF,PM
Y2N2Q	ADAMAWA	0	592	PF
R7M3O	ADAMAWA	1656	213	PF,PM
Y0V7C	ADAMAWA	819	100	PF
M4G1X	ADAMAWA	2638	103	PF,PM
X1Z1Z	AKWA-IBOM	98845	0	PF
C0G4M	AKWA-IBOM	0	0	NA
G2V3H	AKWA-IBOM	0	0	NA
B6D6Q	AKWA-IBOM	0	0	NA
K9S0M	AKWA-IBOM	0	0	NA
H8G5B	AKWA-IBOM	19790	0	PF
H2S0C	AKWA-IBOM	0	0	NA
N6T8V	AKWA-IBOM	0	0	NA
P9E1E	AKWA-IBOM	0	0	NA
H3K4Y	AKWA-IBOM	0	0	NA
P3F1Y	AKWA-IBOM	0	0	NA
H6S8O	AKWA-IBOM	0	0	NA
S8U8E	AKWA-IBOM	8204	0	PF
C2K3R	AKWA-IBOM	3356	0	PF
D7L5B	AKWA-IBOM	2576	0	PF
E6F1Q	AKWA-IBOM	0	0	NA
C1I8T	AKWA-IBOM	0	0	NA
P8T3U	AKWA-IBOM	1119	0	PF
S9Q4W	AKWA-IBOM	0	0	NA
D1F3M	AKWA-IBOM	0	0	NA
C2D4L	AKWA-IBOM	0	0	NA
I7C5W	AKWA-IBOM	493	0	PF
J0R5G	AKWA-IBOM	115	0	PM
K5K1B	AKWA-IBOM	0	0	NA
F4A8R	AKWA-IBOM	0	0	NA
Z8H7W	AKWA-IBOM	0	0	NA
X1Q4T	AKWA-IBOM	0	0	NA
G5Y3N	AKWA-IBOM	0	0	NA
H4B0M	AKWA-IBOM	0	0	NA
H6F7Z	AKWA-IBOM	0	0	NA
Z9C8T	AKWA-IBOM	0	0	NA
L0E6V	AKWA-IBOM	0	0	NA
H3H1S	AKWA-IBOM	0	0	NA
S3Y5Z	AKWA-IBOM	0	0	NA
F6M6E	AKWA-IBOM	0	0	NA
L3J7F	AKWA-IBOM	0	0	NA
Z9T3G	AKWA-IBOM	0	0	NA
M5V3Q	AKWA-IBOM	0	0	NA
K3M9J	AKWA-IBOM	0	0	NA
N8I0E	AKWA-IBOM	0	0	NA
Q0L8K	AKWA-IBOM	0	0	NA
S2S4R	AKWA-IBOM	0	0	NA
L5V6S	AKWA-IBOM	0	0	NA
M2X4Q	AKWA-IBOM	1174	0	PF
F7V3L	AKWA-IBOM	0	0	NA
W7F6P	AKWA-IBOM	0	0	NA
B4E1K	AKWA-IBOM	0	0	NA
L1O8J	AKWA-IBOM	0	0	NA
K8W7W	AKWA-IBOM	0	0	NA
G4A2M	AKWA-IBOM	0	0	NA
I7F3X	AKWA-IBOM	126	0	PF
O5U0O	AKWA-IBOM	0	0	NA
K5J9I	AKWA-IBOM	0	0	NA
W9H2P	AKWA-IBOM	0	0	NA
V9H3P	AKWA-IBOM	1071	0	PF
I8B7Y	AKWA-IBOM	950	0	PF
V0X7B	AKWA-IBOM	37932	0	PF
D3W5I	AKWA-IBOM	0	0	NA
X1L5P	AKWA-IBOM	3321	0	PF
P9J8Q	AKWA-IBOM	0	0	NA
H4E3S	AKWA-IBOM	0	0	NA
B7K4W	AKWA-IBOM	0	0	NA
J0P4D	AKWA-IBOM	0	0	NA
V8X4G	AKWA-IBOM	0	0	NA
S1W8Y	AKWA-IBOM	30985	0	PF
G3G6V	AKWA-IBOM	0	0	NA
B0J1L	AKWA-IBOM	0	0	NA
U8X0B	AKWA-IBOM	0	0	NA
E5D9V	AKWA-IBOM	0	0	NA
A2L4R	AKWA-IBOM	0	0	NA
O4J4G	AKWA-IBOM	15432	0	PF
X3T3X	AKWA-IBOM	0	0	NA
D7L8E	AKWA-IBOM	0	0	NA
C4A2I	AKWA-IBOM	0	0	NA
P7E3E	AKWA-IBOM	0	0	NA
I1B7R	AKWA-IBOM	0	0	NA
H1Y2J	AKWA-IBOM	0	0	NA
H8Q0G	AKWA-IBOM	0	0	NA
L0R4H	AKWA-IBOM	0	0	NA
U2N2M	AKWA-IBOM	0	0	NA
N8C2Z	AKWA-IBOM	0	0	NA
K7H4D	AKWA-IBOM	0	0	NA
Z7Q4C	AKWA-IBOM	0	0	NA
J0Y7P	AKWA-IBOM	0	0	NA
Y5R7D	AKWA-IBOM	0	0	NA
B5X9N	AKWA-IBOM	0	0	NA
Y1S3V	AKWA-IBOM	0	0	NA
C8J2V	AKWA-IBOM	0	0	NA
Q2R8S	AKWA-IBOM	0	0	NA
Z3J2O	AKWA-IBOM	0	0	NA
Q9M3P	AKWA-IBOM	0	0	NA
A7Q9H	AKWA-IBOM	0	0	NA
P6O1L	AKWA-IBOM	0	0	NA
W8R2Y	AKWA-IBOM	0	0	NA
F9Z7V	AKWA-IBOM	0	0	NA
A7Z9Q	AKWA-IBOM	0	0	NA
M0D2R	AKWA-IBOM	0	0	NA
G1M8C	AKWA-IBOM	876	0	PF
C4C0I	AKWA-IBOM	0	0	NA
M3M7J	AKWA-IBOM	0	0	NA
T7W9H	AKWA-IBOM	0	0	NA
F2J4U	AKWA-IBOM	0	0	NA
X7Q2X	AKWA-IBOM	0	0	NA
G8E4W	AKWA-IBOM	0	0	NA
H6I1W	AKWA-IBOM	0	0	NA
P8V2V	AKWA-IBOM	0	0	NA
S4B6E	AKWA-IBOM	0	0	NA
T2Z6C	AKWA-IBOM	0	0	NA
K7Y8Y	AKWA-IBOM	0	0	NA
D0O7Y	AKWA-IBOM	56250	0	PF
A1E9O	AKWA-IBOM	0	0	NA
E6X7P	AKWA-IBOM	0	0	NA
S9J8T	AKWA-IBOM	0	0	NA
N1M7I	AKWA-IBOM	0	0	NA
Z4B4J	AKWA-IBOM	0	0	NA
L9N9R	AKWA-IBOM	0	0	NA
P0N6J	AKWA-IBOM	2710	0	PF,PM
R8D6J	AKWA-IBOM	0	0	NA
G3T7K	AKWA-IBOM	0	0	NA
Q8G1G	AKWA-IBOM	0	0	NA
Q1Z7Y	AKWA-IBOM	0	0	NA
K9Y4W	AKWA-IBOM	0	0	NA
Y5H5Q	AKWA-IBOM	0	0	NA
O8G8L	AKWA-IBOM	0	0	NA
N7W7Y	AKWA-IBOM	0	0	NA
O6I0D	AKWA-IBOM	0	0	NA
A3J5R	AKWA-IBOM	0	0	NA
D0D8O	AKWA-IBOM	0	0	NA
W9Z5L	AKWA-IBOM	11836	0	PF
H8X3Q	AKWA-IBOM	0	0	NA
P5F9J	AKWA-IBOM	0	0	NA
P0C0R	AKWA-IBOM	0	0	NA
N3M7K	AKWA-IBOM	0	0	NA
A0V8E	AKWA-IBOM	0	0	NA
K5N2F	AKWA-IBOM	0	0	NA
I7I3B	AKWA-IBOM	0	0	NA
R7V0U	AKWA-IBOM	1598	0	PF
R8V9F	AKWA-IBOM	26662	0	PF
D4F6S	AKWA-IBOM	6832	0	PF
I4W6P	AKWA-IBOM	0	0	NA
I9A2T	AKWA-IBOM	3856	0	PF
U0J5J	AKWA-IBOM	192	0	PM
Y1A1B	AKWA-IBOM	2742	0	PF
Q8O0N	AKWA-IBOM	0	0	NA
D3J4T	AKWA-IBOM	0	0	NA
B8I7Y	AKWA-IBOM	418	324	PF
G8U5O	AKWA-IBOM	316	113	PF
I6U2L	AKWA-IBOM	2944	114	PF,PM
S3C4C	AKWA-IBOM	1487	181	PF,PM
Z2E7N	AKWA-IBOM	167	114	PF
A7P4B	AKWA-IBOM	149339	3231	PF
P7E8J	AKWA-IBOM	439	121	PF
G3C7S	ANAMBRA	0	0	NA
Y4W1B	ANAMBRA	0	0	NA
B4Q7D	ANAMBRA	0	0	NA
N9B7F	ANAMBRA	0	0	NA
K8S7S	ANAMBRA	0	0	NA
W7T3B	ANAMBRA	0	0	NA
A7V6J	ANAMBRA	0	0	NA
B7W4J	ANAMBRA	191	0	PF
A8V4I	ANAMBRA	0	0	NA
A8V3H	ANAMBRA	0	0	NA
I8U2N	ANAMBRA	0	0	NA
X3D5J	ANAMBRA	0	0	NA
V5M5S	ANAMBRA	0	0	NA
N1I8F	ANAMBRA	0	0	NA
J6Q7N	ANAMBRA	0	0	NA
S4E3E	ANAMBRA	0	0	NA
N0I2X	ANAMBRA	0	0	NA
V3X6D	ANAMBRA	18204	0	PF
Z1J2M	ANAMBRA	0	0	NA
M6G8H	ANAMBRA	0	0	NA
I8J1B	ANAMBRA	0	0	NA
C4F3O	ANAMBRA	0	0	NA
V0P2N	ANAMBRA	0	0	NA
L3C3T	ANAMBRA	0	0	NA
G1W7L	ANAMBRA	1629	0	PF
N1W1M	ANAMBRA	0	0	NA
V5E9O	ANAMBRA	32	0	PF
L1H6Z	ANAMBRA	0	0	NA
K7S0K	ANAMBRA	0	0	NA
Y4R6B	ANAMBRA	0	0	NA
H4W9R	ANAMBRA	0	0	NA
B0P6W	ANAMBRA	0	0	NA
R4R2P	ANAMBRA	0	0	NA
W2T7Z	ANAMBRA	0	0	NA
N9T9Z	ANAMBRA	0	0	NA
G1P6D	ANAMBRA	0	0	NA
B3T2Z	ANAMBRA	0	0	NA
G8T9R	ANAMBRA	0	0	NA
F7G8B	ANAMBRA	0	0	NA
H8L9K	ANAMBRA	0	0	NA
T4N9U	ANAMBRA	0	0	NA
T7T0U	ANAMBRA	1176	0	PF
T5U0T	ANAMBRA	0	0	NA
F9Y4R	ANAMBRA	0	0	NA
J6X2P	ANAMBRA	30	0	PF
K4B8X	ANAMBRA	0	0	NA
B6Z7O	ANAMBRA	0	0	NA
V8P0T	ANAMBRA	42938	0	PF
A5S6E	ANAMBRA	0	0	NA
O0D0R	ANAMBRA	0	0	NA
E8Z3P	ANAMBRA	0	0	NA
U5S5X	ANAMBRA	0	0	NA
I4L5D	ANAMBRA	0	0	NA
C1T4B	ANAMBRA	0	0	NA
T8S7C	ANAMBRA	0	0	NA
B0O7W	ANAMBRA	0	0	NA
K1W4M	ANAMBRA	0	0	NA
J7R1J	ANAMBRA	0	0	NA
Q3W7X	ANAMBRA	0	0	NA
E5T4H	ANAMBRA	0	0	NA
J4R7M	ANAMBRA	0	0	NA
Q9Z5F	ANAMBRA	0	0	NA
G4U5K	ANAMBRA	0	0	NA
D5N1W	ANAMBRA	0	0	NA
D5D1M	ANAMBRA	0	0	NA
I2N5D	ANAMBRA	53	0	PF
S5T9B	ANAMBRA	0	0	NA
V0X3W	ANAMBRA	0	0	NA
G3A1K	ANAMBRA	0	0	NA
D6L8D	ANAMBRA	0	0	NA
W6M5U	ANAMBRA	0	0	NA
M0O0B	ANAMBRA	0	0	NA
D8S2G	ANAMBRA	0	0	NA
I0O2Y	ANAMBRA	0	0	NA
Y1Y5E	ANAMBRA	0	0	NA
K7D3X	ANAMBRA	0	0	NA
W6Y2E	ANAMBRA	0	0	NA
Z9M7D	ANAMBRA	0	0	NA
E4T5H	ANAMBRA	0	0	NA
D9Z2O	ANAMBRA	0	0	NA
D3T7H	ANAMBRA	0	0	NA
J3N0Z	ANAMBRA	0	0	NA
I1R4F	ANAMBRA	0	0	NA
M4X4S	ANAMBRA	0	0	NA
K8D2X	ANAMBRA	0	0	NA
P6L4L	ANAMBRA	0	0	NA
M4S8R	ANAMBRA	0	0	NA
Q1J1C	ANAMBRA	0	0	NA
N0I4Z	ANAMBRA	0	0	NA
Z2W4D	ANAMBRA	0	0	NA
Z2S8D	ANAMBRA	0	0	NA
T7K7S	ANAMBRA	0	0	NA
T9V3C	ANAMBRA	0	0	NA
K4D8Z	ANAMBRA	0	0	NA
R6E8K	ANAMBRA	13092	0	PF
N3Y1Q	ANAMBRA	0	0	NA
Y5A4I	ANAMBRA	0	0	NA
I4P9L	ANAMBRA	0	0	NA
L1N6G	ANAMBRA	0	0	NA
T1R2O	ANAMBRA	0	0	NA
I3M3B	ANAMBRA	0	0	NA
S7B5G	ANAMBRA	0	0	NA
M7W1R	ANAMBRA	0	0	NA
A8O7E	ANAMBRA	0	0	NA
J0Z9S	ANAMBRA	565	0	PF
F0A0F	ANAMBRA	0	0	NA
A8U9M	ANAMBRA	0	0	NA
R6A4C	ANAMBRA	0	0	NA
A2H2L	ANAMBRA	0	0	NA
W3F8N	ANAMBRA	0	0	NA
U4W1W	ANAMBRA	0	0	NA
L0Y7R	ANAMBRA	7198	0	PF
J9C9E	ANAMBRA	0	0	NA
E0Z3H	ANAMBRA	0	0	NA
W1S5V	ANAMBRA	342	0	PF
D9V0I	ANAMBRA	0	0	NA
O1T7Q	ANAMBRA	0	0	NA
S5I1H	ANAMBRA	0	0	NA
F5C8U	ANAMBRA	0	0	NA
H4R5I	ANAMBRA	0	0	NA
V0K0G	ANAMBRA	3871	0	PF
E4W1G	ANAMBRA	0	0	NA
Q7P0N	ANAMBRA	0	0	NA
J4W5P	ANAMBRA	38614	0	PF
K7S8S	ANAMBRA	0	0	NA
B6J6W	ANAMBRA	0	0	NA
F5R7J	ANAMBRA	0	0	NA
F9R4K	ANAMBRA	0	0	NA
J4J0W	ANAMBRA	0	0	NA
I0B8R	ANAMBRA	0	0	NA
U4U3W	ANAMBRA	0	0	NA
V4P9Y	ANAMBRA	0	0	NA
V5G5M	ANAMBRA	0	0	NA
T9C7M	ANAMBRA	0	0	NA
B2Y1D	ANAMBRA	0	0	NA
E1O7B	ANAMBRA	0	0	NA
O9D7I	ANAMBRA	0	0	NA
C2B8N	ANAMBRA	0	0	NA
C7B0K	ANAMBRA	0	0	NA
U3J1I	ANAMBRA	0	0	NA
A7G9W	ANAMBRA	0	0	NA
D7S3G	ANAMBRA	326	0	PF
A5H3P	ANAMBRA	0	0	NA
N8W3V	ANAMBRA	0	0	NA
I9V4R	ANAMBRA	0	0	NA
E5L4Y	ANAMBRA	0	0	NA
Y2V9G	ANAMBRA	0	0	NA
W2F7L	ANAMBRA	0	0	NA
N8D7G	ANAMBRA	0	0	NA
W9D0J	ANAMBRA	0	0	NA
A5T6F	ANAMBRA	0	0	NA
Y2H3L	ANAMBRA	0	0	NA
K9F2B	ANAMBRA	0	0	NA
W7A2G	ANAMBRA	0	0	NA
M1Z3Q	ANAMBRA	0	0	NA
Z5P4Y	ANAMBRA	0	0	NA
I3T8N	ANAMBRA	0	0	NA
W9G4Q	ANAMBRA	0	0	NA
X0A8G	ANAMBRA	0	0	NA
X1U1U	ANAMBRA	0	0	NA
U7I9T	ANAMBRA	0	0	NA
I9E8E	ANAMBRA	0	0	NA
R8H3K	ANAMBRA	0	0	NA
K0P0Z	ANAMBRA	0	0	NA
V3K8R	ANAMBRA	0	0	NA
S8S9D	ANAMBRA	0	0	NA
H6G1U	ANAMBRA	0	0	NA
V3U2V	ANAMBRA	1155	0	PF
K0Q6H	ANAMBRA	0	0	NA
B5R1Y	ANAMBRA	0	0	NA
M1G7B	ANAMBRA	0	0	NA
L7T9V	ANAMBRA	0	0	NA
C2R1W	ANAMBRA	0	0	NA
L0M8G	ANAMBRA	0	0	NA
Y0X1X	ANAMBRA	0	0	NA
N8H3G	ANAMBRA	150	0	PF
D5L3W	ANAMBRA	0	0	NA
U9Q5Z	ANAMBRA	0	0	NA
T8A9L	ANAMBRA	2093	0	PF
Z1O0P	ANAMBRA	0	0	NA
O7O7R	ANAMBRA	0	0	NA
W6L2Q	ANAMBRA	0	0	NA
J8Z0R	ANAMBRA	0	0	NA
Q7L7Q	ANAMBRA	0	0	NA
A7O6C	ANAMBRA	0	0	NA
A9T3G	ANAMBRA	0	0	NA
V3M9U	ANAMBRA	0	0	NA
Q0Q5M	ANAMBRA	0	0	NA
N0U6O	ANAMBRA	0	0	NA
S9Z8K	ANAMBRA	0	0	NA
A5J6U	ANAMBRA	0	0	NA
E3V4H	ANAMBRA	0	0	NA
I0A8Q	ANAMBRA	0	0	NA
B7D8T	ANAMBRA	0	0	NA
F8E4V	ANAMBRA	0	0	NA
N7U7W	ANAMBRA	0	0	NA
C6R9J	ANAMBRA	0	0	NA
Y9J4V	ANAMBRA	0	0	NA
O2D3W	ANAMBRA	0	0	NA
O6U8X	ANAMBRA	0	0	NA
P3R8S	ANAMBRA	0	0	NA
N5Q6P	ANAMBRA	0	0	NA
C5D0K	ANAMBRA	0	0	NA
T8N6V	ANAMBRA	0	0	NA
X4G7P	ANAMBRA	0	0	NA
Z8P6E	ANAMBRA	268	0	PF
I4A9V	ANAMBRA	0	0	NA
A4N9B	ANAMBRA	0	0	NA
E3O4Z	ANAMBRA	0	0	NA
K5T4N	ANAMBRA	0	0	NA
O1Q2I	ANAMBRA	0	0	NA
M6T9V	ANAMBRA	0	0	NA
D4L0S	ANAMBRA	0	0	NA
Z4E0I	ANAMBRA	0	0	NA
X1O4R	ANAMBRA	0	0	NA
L4B2S	ANAMBRA	0	0	NA
Q8P5T	ANAMBRA	0	0	NA
J4K3B	ANAMBRA	0	0	NA
P3L8M	ANAMBRA	0	0	NA
Q4K8N	ANAMBRA	0	0	NA
G4E3R	ANAMBRA	0	0	NA
D6X9Q	ANAMBRA	6267	0	PF
E0G8S	ANAMBRA	4090	0	PF
W3R4V	ANAMBRA	0	0	NA
H8X2P	ANAMBRA	0	0	NA
V8B7M	ANAMBRA	0	0	NA
U3Z2Z	ANAMBRA	0	0	NA
W7T1Y	ANAMBRA	0	0	NA
B3O5X	ANAMBRA	0	0	NA
T7F8O	ANAMBRA	0	0	NA
N4Y2S	ANAMBRA	0	0	NA
G7X6R	ANAMBRA	0	0	NA
S4Y0V	ANAMBRA	0	0	NA
C6M7C	ANAMBRA	0	0	NA
H1H4T	ANAMBRA	83	0	PF
C4C8Q	ANAMBRA	0	0	NA
L0I4X	ANAMBRA	0	0	NA
H1T5H	ANAMBRA	0	0	NA
T3N4O	ANAMBRA	0	0	NA
I0S9K	ANAMBRA	0	0	NA
U8P9C	ANAMBRA	0	0	NA
H4A6R	ANAMBRA	0	0	NA
X3U7D	ANAMBRA	0	0	NA
I2S7K	ANAMBRA	0	0	NA
M4K9K	ANAMBRA	0	0	NA
P1H9H	ANAMBRA	0	0	NA
M9W1T	ANAMBRA	0	0	NA
O5J3G	ANAMBRA	0	0	NA
P1W7U	ANAMBRA	0	0	NA
W2N7T	ANAMBRA	0	0	NA
O4L5J	ANAMBRA	0	0	NA
C4K2S	ANAMBRA	0	0	NA
X6D2J	ANAMBRA	0	0	NA
N2U7R	ANAMBRA	0	0	NA
N9A7E	ANAMBRA	0	0	NA
N5M4J	ANAMBRA	0	0	NA
M4T4O	ANAMBRA	0	0	NA
M8G2D	ANAMBRA	0	0	NA
I5C0P	ANAMBRA	0	0	NA
B8R4F	ANAMBRA	0	0	NA
E2J2R	ANAMBRA	0	0	NA
M4I0Y	ANAMBRA	829	0	PF
I5Y2O	ANAMBRA	0	0	NA
B5P9F	ANAMBRA	0	0	NA
T6B6H	ANAMBRA	0	0	NA
Q9L6R	ANAMBRA	0	0	NA
W4T3X	ANAMBRA	0	0	NA
M9L5M	ANAMBRA	0	0	NA
G0U9K	ANAMBRA	0	0	NA
P3N1H	ANAMBRA	0	0	NA
V2Y1X	ANAMBRA	0	0	NA
O3J2D	ANAMBRA	0	0	NA
X8R9H	ANAMBRA	0	0	NA
B5O0U	ANAMBRA	0	0	NA
X3C3G	ANAMBRA	0	0	NA
R2M1H	ANAMBRA	5662	0	PF
L2U8Q	ANAMBRA	0	0	NA
I6D0R	ANAMBRA	871	0	PF
I3P2D	ANAMBRA	0	0	NA
C7S1D	ANAMBRA	0	0	NA
V1G5I	ANAMBRA	0	0	NA
G4X7P	ANAMBRA	0	0	NA
M1R7M	ANAMBRA	0	0	NA
S3Q4Q	ANAMBRA	0	0	NA
F2M1U	ANAMBRA	0	0	NA
C6I6W	ANAMBRA	0	0	NA
I7Z4T	ANAMBRA	0	0	NA
N4U1N	ANAMBRA	0	0	NA
E1I1O	ANAMBRA	0	0	NA
F1F2N	ANAMBRA	0	0	NA
X9L7Z	ANAMBRA	0	0	NA
W8U9J	ANAMBRA	0	0	NA
V5V7E	ANAMBRA	7498	104	PF,PO
B8Z1K	ANAMBRA	316	9	PF
V5J5P	B0RN0	0	0	NA
V9C1I	B0RN0	0	0	NA
A8Q2B	B0RN0	0	0	NA
J7T3N	B0RN0	0	0	NA
R4A7D	B0RN0	0	0	NA
Y4C5K	B0RN0	0	0	NA
L1J2X	B0RN0	468	0	PF
O4O9Q	B0RN0	0	0	NA
V3A4D	B0RN0	0	0	NA
W5O4U	B0RN0	0	0	NA
W4L0M	B0RN0	0	0	NA
W0R6U	B0RN0	0	0	NA
M1W2M	B0RN0	0	0	NA
V5U5B	B0RN0	0	0	NA
O9B3C	B0RN0	0	0	NA
P2R2L	B0RN0	0	0	NA
C1B1F	B0RN0	0	0	NA
E1H9V	B0RN0	0	0	NA
W0V2U	B0RN0	0	0	NA
G5C7U	B0RN0	0	0	NA
Z2I9T	B0RN0	0	0	NA
L5I3C	B0RN0	0	0	NA
L0A5Q	B0RN0	0	0	NA
G3T0D	B0RN0	0	0	NA
Q7U0S	B0RN0	650	0	PF
J9V1P	B0RN0	0	0	NA
O4T9V	B0RN0	5280	0	PF
Y8M6Z	B0RN0	10068	0	PF
C8D5S	B0RN0	0	0	NA
M0N0Z	B0RN0	0	0	NA
X6X9L	B0RN0	0	0	NA
O4N1H	B0RN0	2480	0	PF
A1R4W	B0RN0	0	0	NA
F8U4M	B0RN0	9679	0	PF
B4M1S	B0RN0	0	0	NA
W2J6O	B0RN0	0	0	NA
W4F9P	B0RN0	0	0	NA
K2B1O	B0RN0	1202	0	PF
Q9E6K	B0RN0	0	0	NA
N3F4Z	B0RN0	0	0	NA
T3Q2P	B0RN0	0	0	NA
F7N3D	B0RN0	0	0	NA
R2F2B	B0RN0	1327	0	PF
X1G4J	B0RN0	0	0	NA
T2Y7C	B0RN0	1166	0	PF
R1H9J	B0RN0	284	0	PO
N0G5Y	B0RN0	0	0	NA
T7V8F	B0RN0	0	0	NA
Q2H1B	B0RN0	0	0	NA
P0Z7W	B0RN0	0	0	NA
Y4U1Y	B0RN0	0	0	NA
Z9J2U	B0RN0	0	0	NA
O4Y0R	B0RN0	0	0	NA
V7E3K	B0RN0	7168	0	PF
I8L9L	B0RN0	0	0	NA
M2Y2P	B0RN0	0	0	NA
G4W6N	B0RN0	0	0	NA
I8P8O	B0RN0	0	0	NA
E8Y2N	B0RN0	0	0	NA
X8M8B	B0RN0	0	0	NA
O8O3O	B0RN0	0	0	NA
S6G6L	B0RN0	0	0	NA
D7X7P	B0RN0	0	0	NA
T6M6S	B0RN0	0	0	NA
O2U4P	B0RN0	0	0	NA
Y2I8R	B0RN0	796	0	PF
I7M7J	B0RN0	0	0	NA
A5O8C	B0RN0	0	0	NA
D8J9E	B0RN0	0	0	NA
K5V7S	B0RN0	0	0	NA
C9F0Q	B0RN0	0	0	NA
U7T0V	B0RN0	0	0	NA
C8E8W	B0RN0	0	0	NA
Z5Y5J	B0RN0	0	0	NA
N3C3V	B0RN0	0	0	NA
M2H7D	B0RN0	0	0	NA
T2V6X	B0RN0	0	0	NA
N1Y3Q	B0RN0	0	0	NA
O0H9F	B0RN0	0	0	NA
E8Y6R	B0RN0	0	0	NA
K1D8W	B0RN0	0	0	NA
E0N7Y	B0RN0	0	0	NA
U3L6P	B0RN0	0	0	NA
X9P5C	B0RN0	0	0	NA
F1Q9G	B0RN0	0	0	NA
P1A0Q	B0RN0	203	0	PF
O1C4V	B0RN0	0	0	NA
E0N0R	B0RN0	0	0	NA
H4X6P	B0RN0	0	0	NA
Z4Q7C	B0RN0	0	0	NA
A6Q4B	B0RN0	0	0	NA
N6K5J	B0RN0	0	0	NA
P8W4Y	B0RN0	0	0	NA
L7T5R	B0RN0	0	0	NA
W8K2R	B0RN0	0	0	NA
N1L1B	B0RN0	32	0	PF
D6H4U	B0RN0	0	0	NA
C0T1W	B0RN0	0	0	NA
E7L9G	B0RN0	0	0	NA
T7C5I	B0RN0	0	0	NA
J3U6N	B0RN0	0	0	NA
C3X6J	B0RN0	0	0	NA
E1A0F	B0RN0	73454	0	PF
F7F0R	B0RN0	0	0	NA
P8X7D	B0RN0	103	0	PF
Z0G7N	B0RN0	0	0	NA
L2N5G	B0RN0	0	0	NA
J1G1R	B0RN0	0	0	NA
G4Y3M	B0RN0	0	0	NA
D0P6Y	B0RN0	0	0	NA
O9Q5T	B0RN0	0	0	NA
W2I7O	B0RN0	0	0	NA
O6H4G	B0RN0	0	0	NA
L0D5T	B0RN0	0	0	NA
D1H0L	B0RN0	0	0	NA
O7H6J	B0RN0	0	0	NA
A5E3M	B0RN0	0	0	NA
C8G4U	B0RN0	0	0	NA
U9S3Z	B0RN0	0	0	NA
N6A2V	B0RN0	0	0	NA
F1A7N	B0RN0	0	0	NA
M1D3T	B0RN0	3556	0	PF
I9X8X	B0RN0	0	0	NA
M6W8X	B0RN0	0	0	NA
F5A5P	B0RN0	0	0	NA
F0W9L	B0RN0	0	0	NA
P8I7N	B0RN0	267	0	PF
B9P8I	B0RN0	0	0	NA
J3Z0M	B0RN0	937	0	PF
W6W4E	B0RN0	0	0	NA
Q0M2F	B0RN0	0	0	NA
D6I2T	B0RN0	0	0	NA
A1H6O	B0RN0	0	0	NA
A7G7U	B0RN0	0	0	NA
W3K0K	B0RN0	0	0	NA
X6P3W	B0RN0	0	0	NA
K8M5K	B0RN0	0	0	NA
Q8C5G	B0RN0	0	0	NA
G4O1Z	B0RN0	0	0	NA
V5D0E	B0RN0	0	0	NA
B3D6N	B0RN0	0	0	NA
O3C1U	B0RN0	0	0	NA
Q5A5B	B0RN0	0	0	NA
Q6V4W	B0RN0	0	0	NA
U3Z7F	B0RN0	0	0	NA
P0P0F	B0RN0	0	0	NA
Q6L7P	B0RN0	0	0	NA
J3I2W	B0RN0	0	0	NA
H8X9W	B0RN0	0	0	NA
G5G7Y	B0RN0	7925	0	PF
V8A4I	B0RN0	0	0	NA
U7R4X	B0RN0	0	0	NA
R7Z4D	B0RN0	6628	0	PF
E1N9C	B0RN0	0	0	NA
K0H7Y	B0RN0	591	0	PF
E0G0K	B0RN0	0	0	NA
G4O2B	B0RN0	0	0	NA
S7B0B	B0RN0	0	0	NA
Z6V6I	B0RN0	0	0	NA
E0P6Z	B0RN0	0	0	NA
P4H4F	B0RN0	0	0	NA
P6B9G	B0RN0	0	0	NA
F2W6K	B0RN0	0	0	NA
H0O6C	B0RN0	0	0	NA
T7D0E	B0RN0	0	0	NA
U3S0Q	B0RN0	142	0	PF
J9H7H	B0RN0	0	0	NA
Z2M0O	B0RN0	0	0	NA
I0X0G	B0RN0	0	0	NA
B1S5Z	B0RN0	0	0	NA
Q8X8F	B0RN0	0	0	NA
S7Q2S	B0RN0	1957	0	PF
M9D7G	B0RN0	0	0	NA
D5M8D	B0RN0	0	0	NA
J8Y1R	B0RN0	0	0	NA
V4S2U	B0RN0	0	0	NA
Z6W4H	B0RN0	0	0	NA
S0D8E	B0RN0	0	0	NA
U5M4Q	B0RN0	766	0	PF
P4R1M	B0RN0	0	0	NA
H3R7J	B0RN0	0	0	NA
D7Q7I	B0RN0	0	0	NA
K6S4N	B0RN0	0	0	NA
B2T4B	B0RN0	0	0	NA
J8M7L	B0RN0	0	0	NA
G8P1F	B0RN0	0	0	NA
W1R1Q	B0RN0	0	0	NA
K4P8M	B0RN0	0	0	NA
F2E4P	B0RN0	0	0	NA
U4V4Y	B0RN0	0	0	NA
B8P7G	B0RN0	0	0	NA
I1J2U	B0RN0	0	0	NA
X6Z5J	B0RN0	0	0	NA
W5K6S	B0RN0	0	0	NA
D7X2K	B0RN0	0	0	NA
Q3P0J	B0RN0	0	0	NA
R9T1V	B0RN0	1417	0	PF
X8N8C	B0RN0	8922	0	PF
K9D9G	B0RN0	0	0	NA
G2R1B	B0RN0	0	0	NA
M1S2I	B0RN0	0	0	NA
G5L8F	B0RN0	0	0	NA
E5L9E	B0RN0	0	0	NA
M0K4B	B0RN0	0	0	NA
S4A4B	B0RN0	0	0	NA
M7U9X	B0RN0	0	0	NA
W3Q4U	B0RN0	0	0	NA
E9N0B	B0RN0	0	0	NA
Z4G6Q	B0RN0	2836	0	PF
S1A9D	B0RN0	0	0	NA
F7R7L	B0RN0	0	0	NA
M2M7I	B0RN0	0	0	NA
C0P5W	B0RN0	0	0	NA
C3T0Y	B0RN0	0	0	NA
F1L3U	B0RN0	0	0	NA
A1W1Y	B0RN0	0	0	NA
K2C1P	B0RN0	0	0	NA
R2U9X	B0RN0	0	0	NA
Q7P6T	B0RN0	0	0	NA
Z4Y8L	B0RN0	0	0	NA
N8F8J	B0RN0	765	0	PF
K3B5T	B0RN0	0	0	NA
E7C1O	B0RN0	0	0	NA
D3P0V	B0RN0	2065	15	PF
M2S6N	B0RN0	0	16	PF
J9X7X	B0RN0	21839	195	PF
Q5V9B	B0RN0	0	58	PF
M2U9S	B0RN0	7816	48	PF,PO
R6L5O	B0RN0	28660	67	PF
R1U2P	BAUCHI	67817	0	PF
G9S0I	BAUCHI	0	0	NA
I5W1L	BAUCHI	0	0	NA
V2N6R	BAUCHI	0	0	NA
B9H4V	BAUCHI	70236	0	PF
M9A3Y	BAUCHI	0	0	NA
B8P9I	BAUCHI	0	0	NA
Y0J9R	BAUCHI	0	0	NA
T7V9G	BAUCHI	0	0	NA
X9A4L	BAUCHI	0	0	NA
Y8Z7O	BAUCHI	4102	0	PF
R8N3Q	BAUCHI	0	0	NA
J1A4O	BAUCHI	0	0	NA
T4J9Q	BAUCHI	0	0	NA
P8A4C	BAUCHI	96	0	PF
N6W2S	BAUCHI	0	0	NA
Q5L9Q	BAUCHI	743	0	PF
P4B4Y	BAUCHI	7227	0	PF
I1O9H	BAUCHI	0	0	NA
H1B1K	BAUCHI	0	0	NA
M8N1J	BAUCHI	15278	0	PF
X3R0S	BAUCHI	0	0	NA
K9K3H	BAUCHI	0	0	NA
L1W9S	BAUCHI	0	0	NA
W6Q6Z	BAUCHI	522	0	PF,PM
G4X2K	BAUCHI	0	0	NA
Y7X3H	BAUCHI	0	0	NA
X8D9S	BAUCHI	0	0	NA
R0Z1S	BAUCHI	23076	0	PF
R5N8S	BAUCHI	10615	0	PF
B7W5K	BAUCHI	0	0	NA
N2U0K	BAUCHI	0	0	NA
M8N8Q	BAUCHI	18965	0	PF
W1Y9G	BAUCHI	0	0	NA
E5V3I	BAUCHI	0	0	NA
M1J6D	BAUCHI	64288	0	PF
V8O9C	BAUCHI	0	0	NA
W1Q4S	BAUCHI	111961	0	PF
Q6G9M	BAUCHI	0	0	NA
M7S5R	BAUCHI	3848	0	PF
U3F1E	BAUCHI	0	0	NA
E4M7C	BAUCHI	0	0	NA
A5A6L	BAUCHI	0	0	NA
M1N3E	BAUCHI	0	0	NA
D6R9K	BAUCHI	0	0	NA
H9I3C	BAUCHI	0	0	NA
Q5D0Y	BAUCHI	0	0	NA
A0U2W	BAUCHI	23932	0	PF
D3A1H	BAUCHI	0	0	NA
L3A0O	BAUCHI	0	0	NA
K4T9R	BAUCHI	0	0	NA
F8M2C	BAUCHI	0	0	NA
R5L7P	BAUCHI	0	0	NA
I1F0O	BAUCHI	0	0	NA
C2Y3G	BAUCHI	0	0	NA
O5Y4W	BAUCHI	1354	0	PF
Q2P8Q	BAUCHI	0	0	NA
T9Z7K	BAUCHI	0	0	NA
J0K8C	BAUCHI	0	0	NA
V2U3V	BAUCHI	691	0	PF
C4R5D	BAUCHI	0	0	NA
Y3O7X	BAUCHI	0	0	NA
X9S6G	BAUCHI	0	0	NA
M9P1M	BAUCHI	0	0	NA
R4H6J	BAUCHI	0	0	NA
U3H6L	BAUCHI	0	0	NA
U8P7Z	BAUCHI	0	0	NA
R4N5O	BAUCHI	0	0	NA
J1P1B	BAUCHI	0	0	NA
W2P6U	BAUCHI	0	0	NA
O6B1W	BAUCHI	0	0	NA
D6F1P	BAUCHI	0	0	NA
Y5F1K	BAUCHI	0	0	NA
V5E2H	BAUCHI	0	0	NA
M9J9O	BAUCHI	0	0	NA
S3S8W	BAUCHI	0	0	NA
F9R5L	BAUCHI	0	0	NA
N3S3M	BAUCHI	83	0	PM
N4Z1S	BAUCHI	0	0	NA
Y8T0B	BAUCHI	0	0	NA
S3G1D	BAUCHI	0	0	NA
G0R5D	BAUCHI	0	0	NA
K6L2E	BAUCHI	0	0	NA
Q4T9X	BAUCHI	0	0	NA
S2A5Z	BAUCHI	11028	0	PF
K3N6H	BAUCHI	0	0	NA
U1K8O	BAUCHI	0	0	NA
E8H9D	BAUCHI	0	0	NA
I3T0F	BAUCHI	0	0	NA
Z7K4V	BAUCHI	701	0	PF
Y2M4R	BAUCHI	0	0	NA
H1N3Y	BAUCHI	0	0	NA
Y2N9X	BAUCHI	0	0	NA
Q9I4M	BAUCHI	0	0	NA
H0F8U	BAUCHI	0	0	NA
K8L7L	BAUCHI	0	0	NA
Y7F7S	BAUCHI	0	0	NA
M2Z6U	BAUCHI	0	0	NA
C6P1Y	BAUCHI	0	0	NA
Z2X2C	BAUCHI	0	0	NA
I1R6H	BAUCHI	164	0	PF
S1Y7Z	BAUCHI	14291	0	PF
B0W9H	BAUCHI	0	0	NA
I3U4K	BAUCHI	0	0	NA
A8R8I	BAUCHI	0	0	NA
D5A1J	BAUCHI	0	0	NA
L9J8M	BAUCHI	851	0	PF
T1U5U	BAUCHI	0	0	NA
J0M6C	BAUCHI	0	0	NA
Q4U7W	BAUCHI	0	0	NA
X5L3R	BAUCHI	0	0	NA
C6N2X	BAUCHI	0	0	NA
R1P9R	BAUCHI	0	0	NA
H3G6W	BAUCHI	239	0	PF
X6E1J	BAUCHI	0	0	NA
U7V2Z	BAUCHI	0	0	NA
E7F6W	BAUCHI	0	0	NA
C0C4I	BAUCHI	0	0	NA
P6O6Q	BAUCHI	0	0	NA
E8I5Z	BAUCHI	0	0	NA
H5T6M	BAUCHI	147	0	PF
P9F8M	BAUCHI	0	0	NA
U4F0E	BAUCHI	0	0	NA
B0G6N	BAUCHI	0	0	NA
I1P4D	BAUCHI	0	0	NA
Y3D7M	BAUCHI	0	0	NA
H7P3H	BAUCHI	55609	0	PF
X5N6W	BAUCHI	0	0	NA
H3C0M	BAUCHI	0	0	NA
K6S3M	BAUCHI	981	0	PF
I4D1Q	BAUCHI	0	0	NA
F7U0H	BAUCHI	0	0	NA
V8D3K	BAUCHI	478	0	PM
Z8S6H	BAUCHI	0	0	NA
U1E3D	BAUCHI	0	0	NA
L2J5C	BAUCHI	0	0	NA
C0J3O	BAUCHI	0	0	NA
W5K0M	BAUCHI	0	0	NA
A1L5R	BAUCHI	0	0	NA
Q4C5C	BAUCHI	0	0	NA
D5M1V	BAUCHI	0	0	NA
Y0T2U	BAUCHI	0	0	NA
P7K8P	BAUCHI	0	0	NA
Z9P6F	BAUCHI	0	0	NA
R6E6I	BAUCHI	0	0	NA
R8N6T	BAUCHI	0	0	NA
X1B8I	BAUCHI	0	0	NA
M0U1I	BAUCHI	0	0	NA
J2P9K	BAUCHI	0	0	NA
H1Q6F	BAUCHI	0	0	NA
Q8M0L	BAUCHI	395	0	PF
F0Q0V	BAUCHI	0	0	NA
G2B2L	BAUCHI	0	0	NA
T0X1S	BAUCHI	0	0	NA
R7I4L	BAUCHI	8991	0	PF
O4F1Y	BAUCHI	0	0	NA
X0K4M	BAUCHI	0	0	NA
D9Q6J	BAUCHI	0	0	NA
I4V1J	BAUCHI	0	0	NA
D1P2V	BAUCHI	0	0	NA
W2H0G	BAUCHI	0	0	NA
E8N8I	BAUCHI	0	0	NA
S4D4E	BAUCHI	0	0	NA
Y8I4T	BAUCHI	0	0	NA
I0B2L	BAUCHI	0	0	NA
E7U4K	BAUCHI	0	0	NA
J0N1X	BAUCHI	0	0	NA
U9J6T	BAUCHI	2415	0	PF
X2H9Q	BAUCHI	2433	0	PF
N7W2T	BAUCHI	0	0	NA
I6N2E	BAUCHI	0	0	NA
U6B4G	BAUCHI	0	0	NA
U5T9D	BAUCHI	0	0	NA
E5H1R	BAUCHI	0	0	NA
X0L6P	BAUCHI	0	0	NA
F3O0W	BAUCHI	0	0	NA
Q7U6Y	BAUCHI	372	0	PF
P3H9J	BAUCHI	0	0	NA
H2K7B	BAUCHI	7020	0	PF
Q3U6U	BAUCHI	0	0	NA
T6J2L	BAUCHI	0	0	NA
E0B7M	BAUCHI	0	0	NA
V6J1M	BAUCHI	0	0	NA
S9G2K	BAUCHI	124658	0	PF
A6Q3Z	BAUCHI	0	0	NA
X8F3O	BAUCHI	0	0	NA
M9T4T	BAUCHI	0	0	NA
P0C6X	BAUCHI	0	0	NA
O3K8K	BAUCHI	0	0	NA
L7Y5W	BAUCHI	0	0	NA
G4N7F	BAUCHI	0	0	NA
F4K8C	BAUCHI	572	0	PF
Q3M5L	BAUCHI	0	0	NA
R1D7D	BAUCHI	10435	0	PF
A0G1H	BAUCHI	0	0	NA
D9G3V	BAUCHI	0	0	NA
Q8H6M	BAUCHI	13238	0	PF
H2H8Y	BAUCHI	4038	0	PF
B8B5P	BAUCHI	30	15	PF
F5G3T	BAUCHI	1545	209	PF,PM
E0S1X	BAUCHI	0	125	PF
R6W9E	BAUCHI	301	1180	PF
M2Y7U	BAUCHI	0	862	PF
O5Q9T	BAUCHI	10892	1466	PF
V7L1P	BAUCHI	0	63	PF
S6Z0Y	BAUCHI	6921	31	PF
G6S0F	BAUCHI	31	16	PF
L9A9E	BAUCHI	0	31	PF
V8X6I	BAUCHI	1456	165	PM
F0F1L	BAUCHI	1969	9	PF
T1V6W	BAUCHI	0	16	PF
P7R8W	BAUCHI	8668	78	PF
D1Z1F	BAUCHI	23302	86	PF
F3J8Z	BAUCHI	0	15	PF
Q0X5T	BAUCHI	76	15	PF
V5Q3U	BAUCHI	0	16	PF
B1W0Y	BAUCHI	1178	16	PF
L4S7P	BAUCHI	1311	1047	PF,PM
H7Y0N	BAUCHI	16	16	PF
E2P6C	BAUCHI	356	64	PF,PM
J3U7O	BAUCHI	1004	253	PM
O0Q2H	BAUCHI	889	15	PF
B7E4Q	BAUCHI	0	435	PF
E4S7I	BAUCHI	1784	84	PF
R1Q5O	BAUCHI	0	93	PF
N1R8O	BAUCHI	5838	15	PF
O9X4Z	BAUCHI	0	31	PF
D9L4C	BAUCHI	8347	158	PF
C7E8V	BAUCHI	2657	15	PF
A3E2J	BAYELSA	0	0	NA
D8M5D	BAYELSA	0	0	NA
X8Z4K	BAYELSA	0	0	NA
W7W3E	BAYELSA	0	0	NA
X8V4G	BAYELSA	0	0	NA
Z8H5U	BAYELSA	401	0	PF
O4U4R	BAYELSA	0	0	NA
O0I8F	BAYELSA	0	0	NA
R9K1M	BAYELSA	1216	0	PF
R8T4X	BAYELSA	0	0	NA
Y1B3E	BAYELSA	0	0	NA
T1E5E	BAYELSA	0	0	NA
T2K0G	BAYELSA	0	0	NA
R1N8O	BAYELSA	0	0	NA
Z0X2Z	BAYELSA	0	0	NA
S7R3U	BAYELSA	113	0	PF
S5E5H	BAYELSA	0	0	NA
I2S6J	BAYELSA	0	0	NA
J1F8X	BAYELSA	0	0	NA
E6H8Z	BAYELSA	0	0	NA
J2T8N	BAYELSA	0	0	NA
B5Q2Y	BAYELSA	0	0	NA
Q3Q1L	BAYELSA	0	0	NA
T6H1I	BAYELSA	0	0	NA
Y7Q9G	BAYELSA	268	0	PF
N0A9W	BAYELSA	25154	0	PF
V2D1C	BAYELSA	0	0	NA
L1K8F	BAYELSA	0	0	NA
X2I4M	BAYELSA	0	0	NA
L7U3Q	BAYELSA	0	0	NA
L8Z9D	BAYELSA	0	0	NA
V6N7W	BAYELSA	0	0	NA
C2I7T	BAYELSA	0	0	NA
Z3B7L	BAYELSA	0	0	NA
H6L4D	BAYELSA	68	0	PM
O6M9Q	BAYELSA	0	0	NA
E6C0M	BAYELSA	0	0	NA
E0C5L	BAYELSA	0	0	NA
O2N4I	BAYELSA	0	0	NA
O9D6H	BAYELSA	1139	0	PM
L0X8R	BAYELSA	0	0	NA
I1Y6O	BAYELSA	0	0	NA
Z1O9Y	BAYELSA	0	0	NA
P5H2E	BAYELSA	0	0	NA
M9U3T	BAYELSA	0	0	NA
M9M9R	BAYELSA	0	0	NA
Z7B8Q	BAYELSA	0	0	NA
V9Z9O	BAYELSA	0	0	NA
R4E6G	BAYELSA	0	0	NA
F2X0F	BAYELSA	0	0	NA
J6D1T	BAYELSA	0	0	NA
B1J9U	BAYELSA	278	0	PF
F0E9S	BAYELSA	0	0	NA
Z7F7T	BAYELSA	0	0	NA
W2E6J	BAYELSA	0	0	NA
W0V9C	BAYELSA	0	0	NA
M1X1M	BAYELSA	0	0	NA
H6Q6K	BAYELSA	1529	0	PF
G6M3C	BAYELSA	233	0	PF
T1G8J	BAYELSA	0	0	NA
D6A7Q	BAYELSA	0	0	NA
Q6O3O	BAYELSA	0	0	NA
R5P1N	BAYELSA	0	0	NA
M4L3F	BAYELSA	586	0	PF
Z5M3U	BAYELSA	0	0	NA
W8X9M	BAYELSA	0	0	NA
I5C8X	BAYELSA	0	0	NA
Q6H2G	BAYELSA	0	0	NA
Q4Z8D	BAYELSA	0	0	NA
E5D3P	BAYELSA	0	0	NA
D9Y8T	BAYELSA	0	0	NA
G8W1M	BAYELSA	0	0	NA
Z1A4F	BAYELSA	0	0	NA
X1W8E	BAYELSA	0	0	NA
M8N5N	BAYELSA	0	0	NA
M9Q8U	BAYELSA	0	0	NA
Y7E5P	BAYELSA	0	0	NA
P1R8Q	BAYELSA	0	0	NA
X0K8Q	BAYELSA	0	0	NA
P4U6U	BAYELSA	0	0	NA
H3R5H	BAYELSA	0	0	NA
T2Y6B	BAYELSA	328	0	PF
J6E3W	BAYELSA	642	0	PF
H4N1Z	BAYELSA	0	0	NA
J9G9I	BAYELSA	0	0	NA
L3N6I	BAYELSA	0	0	NA
Y1U0U	BAYELSA	0	0	NA
G7X9U	BAYELSA	0	0	NA
B9L6C	BAYELSA	0	0	NA
M9A0V	BAYELSA	0	0	NA
W8T3C	BAYELSA	0	0	NA
P4I9L	BAYELSA	0	0	NA
S6Y7F	BAYELSA	0	0	NA
P8R0P	BAYELSA	0	0	NA
S3Q7T	BAYELSA	0	0	NA
S0I5G	BAYELSA	0	0	NA
N3G9G	BAYELSA	0	0	NA
V2S1R	BAYELSA	0	0	NA
O5J9M	BAYELSA	14567	0	PF
W5K1N	BAYELSA	0	0	NA
V9P3X	BAYELSA	0	0	NA
O4S0L	BAYELSA	0	0	NA
G1X3I	BAYELSA	0	0	NA
F7Z9V	BAYELSA	0	0	NA
Q1J9K	BAYELSA	0	0	NA
R5Y3Y	BAYELSA	0	0	NA
J7S1K	BAYELSA	0	0	NA
F7T9P	BAYELSA	0	0	NA
S5F2F	BAYELSA	2020	0	PF
Z3R4Y	BAYELSA	0	0	NA
Z8P0X	BAYELSA	0	0	NA
B6O1W	BAYELSA	0	0	NA
V9N9C	BAYELSA	0	0	NA
Y7I4S	BAYELSA	0	0	NA
Y5X6I	BAYELSA	0	0	NA
M3S2K	BAYELSA	0	0	NA
M4U6R	BAYELSA	0	0	NA
B7Y6N	BAYELSA	0	0	NA
D7N3B	BAYELSA	0	0	NA
B4I7U	BAYELSA	0	0	NA
H1J7Y	BAYELSA	0	0	NA
I8K8J	BAYELSA	0	0	NA
J9C0U	BAYELSA	0	0	NA
P1J3D	BAYELSA	0	0	NA
V5N2Q	BAYELSA	0	0	NA
N3W8V	BAYELSA	0	0	NA
X1N3P	BAYELSA	10862	0	PF
Y6J3R	BAYELSA	0	0	NA
P9S5W	BAYELSA	0	0	NA
W2F1F	BAYELSA	0	0	NA
X4C1F	BAYELSA	14713	0	PF
N3N8M	BAYELSA	32	0	PF
D8Y5P	BAYELSA	0	0	NA
F8I0V	BAYELSA	0	0	NA
B6U1D	BAYELSA	0	0	NA
K8X3T	BAYELSA	0	0	NA
Z7Z1I	BAYELSA	0	0	NA
I4J1W	BAYELSA	0	0	NA
T2N6P	BAYELSA	0	0	NA
J8B0S	BAYELSA	0	0	NA
V5D2G	BAYELSA	0	0	NA
A8M0U	BAYELSA	0	0	NA
U0G4F	BAYELSA	0	0	NA
B4F6Q	BAYELSA	0	0	NA
M3A6V	BAYELSA	0	0	NA
G9J0Y	BAYELSA	0	0	NA
P0W0M	BAYELSA	0	0	NA
O6H0C	BAYELSA	0	0	NA
Q6K6N	BAYELSA	198	0	PF
C2Q6B	BAYELSA	0	0	NA
U6Q0R	BAYELSA	0	0	NA
B1Q4W	BAYELSA	0	0	NA
C0Y3E	BAYELSA	0	0	NA
I3L1X	BAYELSA	0	0	NA
E2F1M	BAYELSA	0	0	NA
R3L5L	BAYELSA	0	0	NA
J7V3P	BAYELSA	0	0	NA
C6L1U	BAYELSA	0	0	NA
M9V5W	BAYELSA	0	0	NA
V8C7N	BAYELSA	0	0	NA
F4L5Z	BAYELSA	0	0	NA
I4Y4P	BAYELSA	0	0	NA
I7J2B	BAYELSA	0	0	NA
Q8M8T	BAYELSA	0	0	NA
G9F8D	BAYELSA	0	0	NA
A7Q4C	BAYELSA	0	0	NA
W1L9S	BAYELSA	0	0	NA
D3Z4K	BAYELSA	0	0	NA
K4C4U	BAYELSA	0	0	NA
B8F1P	BAYELSA	0	0	NA
C7P5E	BAYELSA	0	0	NA
U7T9F	BAYELSA	0	0	NA
Q1P9Q	BAYELSA	4904	0	PF
B4S8G	BAYELSA	0	0	NA
Q2K0D	BAYELSA	0	0	NA
U4D7J	BAYELSA	0	0	NA
E5A2L	BAYELSA	6074	0	PF,PM
Z5D2K	BAYELSA	0	0	NA
U4N4Q	BAYELSA	0	0	NA
D5J5W	BAYELSA	0	0	NA
Z3A6J	BAYELSA	2111	0	PF
Z7Z6N	BAYELSA	4765	0	PF
P7N5P	BAYELSA	0	0	NA
U6B8K	BENUE	0	0	NA
O7T1Q	BENUE	0	0	NA
I3C2P	BENUE	0	0	NA
Z5U4E	BENUE	0	0	NA
U8G3M	BENUE	0	0	NA
G8A4S	BENUE	1526	0	PF
Q8X6D	BENUE	0	0	NA
W5Z1D	BENUE	599	0	PF
I6E6Y	BENUE	0	0	NA
F0I0N	BENUE	28111	0	PF
X3X2B	BENUE	0	0	NA
K8N9P	BENUE	822	0	PF
C3L2S	BENUE	0	0	NA
S1L4J	BENUE	13950	0	PF
V1A2Y	BENUE	0	0	NA
M6X4U	BENUE	0	0	NA
L8J8L	BENUE	0	0	NA
V6X9J	BENUE	0	0	NA
Y0B5F	BENUE	0	0	NA
V2Q1P	BENUE	0	0	NA
B2A8L	BENUE	0	0	NA
Z5I6T	BENUE	0	0	NA
G3P1Z	BENUE	0	0	NA
D6U8M	BENUE	0	0	NA
J7Q4L	BENUE	0	0	NA
C8B5Q	BENUE	0	0	NA
L4C6X	BENUE	0	0	NA
Y0J6O	BENUE	0	0	NA
P8N5Q	BENUE	0	0	NA
F3A0I	BENUE	32	0	PF
M9M1J	BENUE	544	0	PF
B1A5H	BENUE	0	0	NA
Y2A1C	BENUE	0	0	NA
F1I0O	BENUE	0	0	NA
Z0Q1R	BENUE	0	0	NA
D0F2K	BENUE	0	0	NA
R9S8C	BENUE	0	0	NA
C3U0Z	BENUE	0	0	NA
N7S9W	BENUE	0	0	NA
G2H6V	BENUE	0	0	NA
S2Q5Q	BENUE	0	0	NA
F7P7J	BENUE	0	0	NA
U6R4W	BENUE	0	0	NA
P9Q2R	BENUE	0	0	NA
P3P2K	BENUE	0	0	NA
Z4N6X	BENUE	0	0	NA
G9G7D	BENUE	12652	0	PF
Y9N3Y	BENUE	0	0	NA
B9T0E	BENUE	0	0	NA
M6A8B	BENUE	0	0	NA
G1N1V	BENUE	0	0	NA
B8B8S	BENUE	424	0	PF
G5L9G	BENUE	847	0	PF
S7Z0Z	BENUE	0	0	NA
K3K3B	BENUE	0	0	NA
W3L4P	BENUE	0	0	NA
Z8N1W	BENUE	0	0	NA
C3R8F	BENUE	0	0	NA
Z0Y4D	BENUE	0	0	NA
X7D5N	BENUE	0	0	NA
M0M0Y	BENUE	0	0	NA
N8X9D	BENUE	0	0	NA
H5K7E	BENUE	0	0	NA
H6A7U	BENUE	0	0	NA
Y2M5S	BENUE	0	0	NA
M6W4T	BENUE	0	0	NA
J6P2H	BENUE	0	0	NA
A9U6K	BENUE	0	0	NA
B6G2P	BENUE	0	0	NA
R5J4K	BENUE	0	0	NA
S7U1V	BENUE	0	0	NA
J6I4C	BENUE	0	0	NA
K4E4W	BENUE	0	0	NA
G2R0Z	BENUE	45007	0	PF
U5R6X	BENUE	30680	0	PF,PM
B9N5D	BENUE	0	0	NA
E5C2N	BENUE	0	0	NA
O5C2X	BENUE	0	0	NA
T2H1E	BENUE	0	0	NA
B1R5Y	BENUE	0	0	NA
R2C7D	BENUE	0	0	NA
R0E8E	BENUE	0	0	NA
J5A1P	BENUE	0	0	NA
L6J0B	BENUE	0	0	NA
P9Y2Z	BENUE	0	0	NA
S6B2C	BENUE	0	0	NA
H4J7C	BENUE	0	0	NA
J4Z2P	BENUE	0	0	NA
T8V4C	BENUE	0	0	NA
Z1U8E	BENUE	0	0	NA
F4D7T	BENUE	0	0	NA
O1A3S	BENUE	0	0	NA
Q4H1D	BENUE	0	0	NA
N9O3O	BENUE	0	0	NA
W3D0D	BENUE	0	0	NA
R0U0M	BENUE	0	0	NA
O6K4J	BENUE	0	0	NA
W3U0U	BENUE	0	0	NA
E7N9I	BENUE	0	0	NA
F6X2L	BENUE	0	0	NA
Y8V2F	BENUE	0	0	NA
R4B6D	BENUE	0	0	NA
A0V7D	BENUE	0	0	NA
H0V2F	BENUE	0	0	NA
Y8M1U	BENUE	0	0	NA
O7Z1W	BENUE	0	0	NA
U1A1W	BENUE	0	0	NA
A8O2Y	BENUE	0	0	NA
B8M7D	BENUE	0	0	NA
R8V4Z	BENUE	0	0	NA
B8N6D	BENUE	0	0	NA
Y5H6R	BENUE	0	0	NA
T7T7C	BENUE	0	0	NA
J7D7B	BENUE	0	0	NA
A3M8X	BENUE	0	0	NA
E8L4C	BENUE	0	0	NA
B2P9C	BENUE	0	0	NA
S0W2R	BENUE	0	0	NA
U6V0W	BENUE	0	0	NA
I5Q7L	BENUE	0	0	NA
G1V0D	BENUE	0	0	NA
J5V4O	BENUE	0	0	NA
H8N2F	BENUE	0	0	NA
P7T9Z	BENUE	0	0	NA
Z5Q2X	BENUE	0	0	NA
Z4N4V	BENUE	0	0	NA
A3G9S	BENUE	0	0	NA
Q1I7H	BENUE	148	0	PF
G5H3V	BENUE	0	0	NA
N5Q3M	BENUE	0	0	NA
G8A2Q	BENUE	0	0	NA
Q1N6L	BENUE	0	0	NA
Q3Y0S	BENUE	0	0	NA
K7F2Y	BENUE	0	0	NA
B9F8X	BENUE	0	0	NA
W5A4G	BENUE	0	0	NA
H5W9S	BENUE	0	0	NA
J0H4U	BENUE	284	0	PF
U8Z0D	BENUE	0	0	NA
S6T5X	BENUE	32	0	PF
D7B7S	BENUE	0	0	NA
Y9A3L	BENUE	0	0	NA
C9R9M	BENUE	0	0	NA
T2J3I	BENUE	0	0	NA
U5N8V	BENUE	0	0	NA
J9F7F	BENUE	0	0	NA
M8O1K	BENUE	0	0	NA
F5T1F	BENUE	0	0	NA
W3X3B	BENUE	0	0	NA
Y7B4L	BENUE	244	0	PF
U3R7W	BENUE	0	0	NA
M9U1R	BENUE	0	0	NA
U5D6J	BENUE	1286	0	PF
F0M5W	BENUE	0	0	NA
Q5U7X	BENUE	0	0	NA
M2L6G	BENUE	0	0	NA
C8R3F	BENUE	0	0	NA
W4D4I	BENUE	0	0	NA
V6L9W	BENUE	0	0	NA
S0N9P	BENUE	0	0	NA
L7R9T	BENUE	0	0	NA
Q1C8C	BENUE	0	0	NA
M2M9K	BENUE	0	0	NA
I6L4E	BENUE	0	0	NA
R8A5F	BENUE	0	0	NA
N7R6S	BENUE	0	0	NA
J3Q0D	BENUE	0	0	NA
O2K8J	BENUE	328	0	PF
O6J7L	BENUE	0	0	NA
J7I6F	BENUE	116	0	PM
W8C1I	BENUE	0	0	NA
G4G7X	BENUE	0	0	NA
F3B0J	BENUE	0	0	NA
X1U6Z	BENUE	0	0	NA
V1Q8V	BENUE	0	0	NA
O9X5B	BENUE	0	0	NA
F3L9D	BENUE	0	0	NA
E6R4G	BENUE	0	0	NA
R3F6G	BENUE	0	0	NA
N6K6K	BENUE	0	0	NA
A8T4G	BENUE	0	0	NA
P3R0K	BENUE	94	0	PF
Q1E1W	BENUE	0	0	NA
U5J6P	BENUE	0	0	NA
J3U3K	BENUE	0	0	NA
C5T5G	BENUE	0	0	NA
N3E7C	BENUE	0	0	NA
E5T6J	BENUE	0	0	NA
W4D7L	BENUE	0	0	NA
O2Z6W	BENUE	0	0	NA
C4I9X	BENUE	0	0	NA
P6X6Z	BENUE	0	0	NA
O2U3O	BENUE	0	0	NA
F3K8B	BENUE	0	0	NA
P8T6X	BENUE	0	0	NA
Q5B1X	BENUE	0	0	NA
K6D0T	BENUE	0	0	NA
B6K7Y	BENUE	0	0	NA
Y2H8Q	BENUE	0	0	NA
C0S9E	BENUE	0	0	NA
Y9P6E	BENUE	0	0	NA
K8T0M	BENUE	0	0	NA
Z9W8O	BENUE	0	0	NA
Z2K1N	BENUE	0	0	NA
J1K3X	BENUE	0	0	NA
T2P3O	BENUE	0	0	NA
R7T2U	BENUE	0	0	NA
W9B2J	BENUE	0	0	NA
Q7I6M	BENUE	0	0	NA
D5V7L	BENUE	0	0	NA
V8B4J	BENUE	10286	0	PF
I1E8V	BENUE	0	0	NA
X0D7I	BENUE	0	0	NA
N8G6I	BENUE	0	0	NA
K0B1M	BENUE	0	0	NA
M9A6C	BENUE	0	0	NA
P2Y6W	BENUE	0	0	NA
B5B6N	BENUE	0	0	NA
B3X4G	BENUE	0	0	NA
S2T2Q	BENUE	0	0	NA
X1D3F	BENUE	0	0	NA
E2T0Z	BENUE	0	0	NA
Q6D9J	BENUE	244	0	PF
A3X3E	BENUE	0	0	NA
X8Q8F	BENUE	0	0	NA
Z0L1M	BENUE	0	16	PF
R9N3R	BENUE	2648	66	PF
A8T5H	BENUE	0	201	PF
D8J0U	BENUE	0	16	PF
W7E4M	BENUE	936	2040	PF
D0C8N	C.RIVER	0	0	NA
Y3F3K	C.RIVER	0	0	NA
V2Z7F	C.RIVER	9631	0	PF
A7E4P	C.RIVER	0	0	NA
B2I3O	C.RIVER	0	0	NA
P5S0N	C.RIVER	0	0	NA
T7M9W	C.RIVER	0	0	NA
F2M6Z	C.RIVER	1469	0	PF
K7O2I	C.RIVER	0	0	NA
C1X9K	C.RIVER	238	0	PF
Z4S5C	C.RIVER	0	0	NA
A3N5V	C.RIVER	0	0	NA
S3C1Y	C.RIVER	0	0	NA
H3P8I	C.RIVER	0	0	NA
P1V2O	C.RIVER	0	0	NA
J2C5S	C.RIVER	0	0	NA
T9Q6Z	C.RIVER	0	0	NA
R2T3Q	C.RIVER	0	0	NA
R5F7J	C.RIVER	0	0	NA
V0J2H	C.RIVER	0	0	NA
X1W2X	C.RIVER	0	0	NA
Y9T5H	C.RIVER	0	0	NA
O6A3X	C.RIVER	0	0	NA
V6L5S	C.RIVER	0	0	NA
L3V9T	C.RIVER	0	0	NA
A7Y6M	C.RIVER	0	0	NA
T1X6Y	C.RIVER	0	0	NA
T8D3I	C.RIVER	0	0	NA
E5I3U	C.RIVER	3908	0	PF
W5O1R	C.RIVER	0	0	NA
M9X6Z	C.RIVER	0	0	NA
V7A2F	C.RIVER	0	0	NA
U7X6G	C.RIVER	0	0	NA
A9S8K	C.RIVER	0	0	NA
T8D6L	C.RIVER	0	0	NA
J5J8G	C.RIVER	0	0	NA
G3G2R	C.RIVER	0	0	NA
K8D9F	C.RIVER	0	0	NA
O5P3M	C.RIVER	399	0	PF
M1E6X	C.RIVER	0	0	NA
Q4B5B	C.RIVER	0	0	NA
L6I5F	C.RIVER	0	0	NA
C9V0H	C.RIVER	0	0	NA
Z4Q3X	C.RIVER	0	0	NA
Y6H9V	C.RIVER	0	0	NA
W4B1D	C.RIVER	0	0	NA
H9W4R	C.RIVER	911	0	PF,PM
A2G9R	C.RIVER	0	0	NA
N3A2S	C.RIVER	0	0	NA
V6H3M	C.RIVER	0	0	NA
P0S0I	C.RIVER	0	0	NA
J5V7R	C.RIVER	0	0	NA
U7P4V	C.RIVER	0	0	NA
K4N8K	C.RIVER	0	0	NA
V1Q7U	C.RIVER	0	0	NA
S2N0I	C.RIVER	0	0	NA
H7X2O	C.RIVER	0	0	NA
V9M0R	C.RIVER	0	0	NA
N3A7X	C.RIVER	0	0	NA
T6N5S	C.RIVER	0	0	NA
G4H6X	C.RIVER	0	0	NA
V5D9N	C.RIVER	0	0	NA
L2H2W	C.RIVER	0	0	NA
M3M6I	C.RIVER	17538	0	PF,PM
O9P0N	C.RIVER	0	0	NA
U6R1T	C.RIVER	0	0	NA
L1U3K	C.RIVER	0	0	NA
M5T5Q	C.RIVER	0	0	NA
O1T8R	C.RIVER	144	0	PF
N6S2O	C.RIVER	1568	0	PF
R0I9J	C.RIVER	0	0	NA
L5V8U	C.RIVER	0	0	NA
U8G9S	C.RIVER	0	0	NA
D8D6U	C.RIVER	0	0	NA
U9G9T	C.RIVER	0	0	NA
B4T2B	C.RIVER	0	0	NA
C4V9L	C.RIVER	0	0	NA
G2Y7O	C.RIVER	0	0	NA
K2A8U	C.RIVER	0	0	NA
K2W5O	C.RIVER	0	0	NA
D9O6H	C.RIVER	0	0	NA
A6R9H	C.RIVER	0	0	NA
K9I5H	C.RIVER	0	0	NA
Z8D6R	C.RIVER	0	0	NA
R4O2M	C.RIVER	0	0	NA
F9W8T	C.RIVER	737	0	PO
X7Y6K	C.RIVER	35359	31	PF
F8D7X	C.RIVER	15961	32	PF
P5W0R	C.RIVER	539	98	PF
D9R0E	C.RIVER	268	257	PF
D9J6C	C.RIVER	2302	61	PM
V7H3N	C.RIVER	2559	48	PF
Z2F0H	C.RIVER	1416	381	PF
L5H1Y	C.RIVER	0	32	PF
M8F5F	C.RIVER	5772	268	PF,PO
N8I3H	C.RIVER	176	83	PM
M0O2D	C.RIVER	961	79	PF
I7H2Y	C.RIVER	1097	15	PF
Q4S2P	DELTA	0	0	NA
C5V9M	DELTA	26978	0	PF
C2O6Y	DELTA	0	0	NA
J9A4W	DELTA	0	0	NA
N7O2L	DELTA	0	0	NA
Z2F9Q	DELTA	0	0	NA
J1T0E	DELTA	1962	0	PF
X4A7J	DELTA	273	0	PF
Z5D8Q	DELTA	644	0	PF
Z0T1U	DELTA	0	0	NA
R6E7J	DELTA	0	0	NA
L6C1U	DELTA	0	0	NA
L6R8R	DELTA	0	0	NA
V5M6T	DELTA	0	0	NA
M7O1J	DELTA	0	0	NA
F4C0L	DELTA	0	0	NA
U3E5H	DELTA	3184	0	PF
M5D1V	DELTA	0	0	NA
H1Y4L	DELTA	0	0	NA
G5T5K	DELTA	0	0	NA
A2D1G	DELTA	0	0	NA
C9X6P	DELTA	0	0	NA
C0Q7Z	DELTA	0	0	NA
O2R6O	DELTA	0	0	NA
C6K3V	DELTA	0	0	NA
L8Z3W	DELTA	0	0	NA
Y4X6H	DELTA	0	0	NA
D5B5O	DELTA	0	0	NA
N1J8G	DELTA	0	0	NA
L1A6S	DELTA	0	0	NA
V6V6E	DELTA	0	0	NA
U5W8F	DELTA	0	0	NA
P7L2K	DELTA	248794	0	PF
R3Q4P	DELTA	0	0	NA
Z0J7Q	DELTA	0	0	NA
B2A1E	DELTA	0	0	NA
X8I9X	DELTA	0	0	NA
Y0W5B	DELTA	0	0	NA
L4G8E	DELTA	0	0	NA
L5D0T	DELTA	0	0	NA
B0I9S	DELTA	0	0	NA
J3X9T	DELTA	0	0	NA
K3X3O	DELTA	0	0	NA
W8H8U	DELTA	0	0	NA
A1N9X	DELTA	0	0	NA
C3X0D	DELTA	0	0	NA
I0M7C	DELTA	0	0	NA
Z7Q0X	DELTA	0	0	NA
I0Q0Y	DELTA	0	0	NA
L3Y4R	DELTA	0	0	NA
R3S4R	DELTA	0	0	NA
I4T9P	DELTA	0	0	NA
F7R6K	DELTA	0	0	NA
R5R4S	DELTA	0	0	NA
V4X9H	DELTA	0	0	NA
Y1G6M	DELTA	0	0	NA
S6U6Z	DELTA	0	0	NA
X2U5Z	DELTA	0	0	NA
P4C5B	DELTA	538	0	PF
L4G9F	DELTA	0	0	NA
O2U1M	DELTA	0	0	NA
B6F6S	DELTA	0	0	NA
J6L3E	DELTA	0	0	NA
G3G7W	DELTA	0	0	NA
Q4J9N	DELTA	4446	0	PF
R5D7H	DELTA	0	0	NA
Z6P0V	DELTA	14276	0	PF
K5A0P	DELTA	0	0	NA
C5R3C	DELTA	0	0	NA
U2V9C	DELTA	0	0	NA
V0Q5R	DELTA	0	0	NA
F8H4Y	DELTA	0	0	NA
B5A2I	DELTA	0	0	NA
C9L1X	DELTA	0	0	NA
H6F2U	DELTA	0	0	NA
Y7R0X	DELTA	0	0	NA
Z5N1T	DELTA	0	0	NA
C6B2L	DELTA	0	0	NA
M3T3M	DELTA	0	0	NA
F6F6W	DELTA	4276	0	PF
D6V8N	DELTA	0	0	NA
F8C6V	DELTA	0	0	NA
B1B0D	DELTA	0	0	NA
G8Y3Q	DELTA	0	0	NA
I6Z5T	DELTA	0	0	NA
M0M6F	DELTA	23687	0	PF
S6J5N	DELTA	0	0	NA
V5Z8J	DELTA	0	0	NA
E1E7Q	DELTA	9539	0	PF
S8Q0R	DELTA	0	0	NA
J2W7P	DELTA	0	0	NA
M8K8N	DELTA	0	0	NA
N0S1H	DELTA	1509	0	PF
X5V8H	DELTA	0	0	NA
U9P7B	DELTA	0	0	NA
D9L8G	DELTA	0	0	NA
W1F8L	DELTA	0	0	NA
I6H5B	DELTA	0	0	NA
X7X1E	DELTA	0	0	NA
T9B9N	DELTA	0	0	NA
N9H6K	DELTA	0	0	NA
C1F8Q	DELTA	0	0	NA
C1I9U	DELTA	0	0	NA
E8D0P	DELTA	0	0	NA
U5Q8Y	DELTA	0	0	NA
W3V9F	DELTA	5183	0	PF
O2G0W	DELTA	0	0	NA
V1H1F	DELTA	13010	0	PF
V6B9M	DELTA	0	0	NA
C9Y0K	DELTA	2020	0	PF
W1Y8F	DELTA	0	0	NA
P2V8V	DELTA	0	0	NA
Z9B2M	DELTA	0	0	NA
L7L6K	DELTA	0	0	NA
J9W3S	DELTA	0	0	NA
J6R3K	DELTA	0	0	NA
A3T5C	DELTA	0	0	NA
R5S7W	DELTA	0	0	NA
X1F5J	DELTA	0	0	NA
Y7K4U	DELTA	0	0	NA
L4T0J	DELTA	0	0	NA
L5N9N	DELTA	0	0	NA
H8S0I	DELTA	96	0	PF
S6H1H	DELTA	0	0	NA
V1J6M	DELTA	0	0	NA
Q8A9I	DELTA	0	16	PF
L0O9J	DELTA	4571	32	PF
Z8G3R	DELTA	7653	193	PF
K9S4Q	DELTA	16228	32	PF
R6H1G	DELTA	1331	32	PF
U6J3N	EBONYI	0	0	NA
Q2H0Z	EBONYI	55088	0	PF
W5W4D	EBONYI	0	0	NA
C7V5K	EBONYI	2374	0	PF
J2Y6Q	EBONYI	0	0	NA
V7R4Y	EBONYI	369	0	PF
K6M9M	EBONYI	0	0	NA
N7S7U	EBONYI	344	0	PF
Z4F8R	EBONYI	1623	0	PF
P7S9Y	EBONYI	484	0	PF
S4A8F	EBONYI	123147	0	PF
D9X6Q	EBONYI	0	0	NA
U5K0K	EBONYI	0	0	NA
T6X3B	EBONYI	347	0	PF
B8F6U	EBONYI	0	0	NA
V0J3I	EBONYI	593	0	PF
T6A2C	EBONYI	762	0	PF
H1A0I	EBONYI	1132	0	PF,PO
B6T8J	EBONYI	0	0	NA
J6M9L	EBONYI	0	0	NA
P4Y6Y	EBONYI	6089	0	PF
P2Z7Y	EBONYI	0	0	NA
E6F9Y	EBONYI	0	0	NA
F0B1H	EBONYI	0	0	NA
J9T9V	EBONYI	63923	0	PF
M0A7T	EBONYI	416	0	PF,PO
G5E0P	EBONYI	1573	0	PF
D2U4E	EBONYI	22982	0	PF
V1I5K	EBONYI	0	0	NA
D8A8T	EBONYI	0	0	NA
T2T8X	EBONYI	0	0	NA
L5A9Z	EBONYI	0	0	NA
T5G1G	EBONYI	0	0	NA
M1X8T	EBONYI	4080	0	PF
W1L4N	EBONYI	0	0	NA
W8V6H	EBONYI	0	0	NA
O7P6R	EBONYI	47260	0	PF
A6A4K	EBONYI	0	0	NA
M3V8T	EBONYI	0	0	NA
L9F9J	EBONYI	0	0	NA
K1T0F	EBONYI	0	0	NA
A1P4U	EBONYI	0	0	NA
C0Q4W	EBONYI	0	0	NA
F7J5B	EBONYI	0	0	NA
J8C6Z	EBONYI	0	0	NA
T5W0V	EBONYI	64	0	PF
P8W7C	EBONYI	1399	0	PM
S7M4Q	EBONYI	0	0	NA
Q6S7W	EBONYI	0	0	NA
Z8E1N	EBONYI	0	0	NA
I6A2Q	EBONYI	0	0	NA
A3I0L	EBONYI	750	0	PF
D7B2N	EBONYI	0	0	NA
E8J7D	EBONYI	0	0	NA
F4Q6G	EBONYI	0	0	NA
C7G1Q	EBONYI	0	0	NA
I2F7W	EBONYI	0	0	NA
W7B2H	EBONYI	0	0	NA
J5P7L	EBONYI	0	0	NA
Q3A9D	EBONYI	0	0	NA
V8N7Y	EBONYI	0	0	NA
F0C2J	EBONYI	0	0	NA
X4V0X	EBONYI	0	0	NA
M0F7Y	EBONYI	0	0	NA
K3Q7L	EBONYI	0	0	NA
Z3G9S	EBONYI	0	0	NA
Z6H6T	EBONYI	0	0	NA
L7C2W	EBONYI	0	0	NA
L1W7Q	EBONYI	0	0	NA
Z9F1P	EBONYI	0	0	NA
A5R2Y	EBONYI	0	0	NA
O8G1E	EBONYI	1360	0	PF
W7L7W	EBONYI	0	0	NA
P0Q5L	EBONYI	0	0	NA
Q6O9U	EBONYI	0	0	NA
[truncated: 5,786 more rows]
